# Supplementary material for: Staphylococcus aureus Mastitis: A Time-Course Transcriptome of Immune Activation in Small-Tailed Han Sheep
Source: Pathogens. 2025 Nov 7;14(11):1133. doi: 10.3390/pathogens14111133 (PMC12655720; doi:10.3390/pathogens14111133)
Supplement: Supplementary file 1 [file pathogens-14-01133-s001.zip]

Archive with 1 entries (1 files):
- pathogens-3880024-supplementary.pdf
